# Supplementary material for: Monitoring Silane Sol-Gel Kinetics with In-Situ Optical Turbidity Scanning and Dynamic Light Scattering
Source: Molecules. 2019 Aug 13;24(16):2931. doi: 10.3390/molecules24162931 (PMC6719995; doi:10.3390/molecules24162931)
Supplement: Supplementary file 1 [file molecules-24-02931-s001.zip]

Archive with 8 entries (8 files):
- 3F Turbiscan full scan at pH 1.7.avi
- 3F Turbiscan full scan at pH 2.0.avi
- 3F Turbiscan full scan at pH 3.0.avi
- 3F Turbiscan full scan at pH 4.0.avi
- nPM Turbiscan full scan at pH 1.7.avi
- nPM Turbiscan full scan at pH 2.0.avi
- nPM Turbiscan full scan at pH 3.0.avi
- nPM Turbiscan full scan at pH 4.0.avi
